# Supplementary material for: Superconductivity at Pd/Bi2Se3 Interfaces Due to Self-Formed PdBiSe Interlayers
Source: Materials (Basel). 2024 Nov 8;17(22):5460. doi: 10.3390/ma17225460 (PMC11595955; doi:10.3390/ma17225460)
Supplement: Supplementary file 1 [file materials-17-05460-s001.zip]

Archive with 1 entries (1 files):
- materials-3300966-supplementary.pdf
